# Supplementary material for: First successful transcatheter valve-in-valve implantation into a failed mechanical prosthetic mitral valve after fracturing the discs: a case report
Source: Eur Heart J Case Rep. 2025 May 9;9(5):ytaf183. doi: 10.1093/ehjcr/ytaf183 (PMC12063098; doi:10.1093/ehjcr/ytaf183)
Supplement: ytaf183_Supplementary_Data [file ytaf183_supplementary_data.zip]

Archive with 7 entries (7 files):
- Suppl _ Balloon fracuring the tilts.TIF
- Suppl _ Final chest Xray.TIF
- Suppl _ Sapien 3 before deployment.TIF
- Suppl _ Sapien 3 deployment and balloon fully inflated.JPG
- Suppl. 2 Legend_R2.docx
- Supplementary material_1_Patient history.docx
- Video_Valve-in-valve after fracturing the discs.mp4
